# Supplementary material for: Effect of Al Layer Thickness on the Bonding and Mechanical Behavior of a Mg-(Al-)Ti Laminated Sheet Prepared by Hot-Rolling after Differential Preheating Treatment
Source: Materials (Basel). 2022 Apr 11;15(8):2805. doi: 10.3390/ma15082805 (PMC9024959; doi:10.3390/ma15082805)
Supplement: Supplementary file 1 [file materials-15-02805-s001.zip]

Archive with 1 entries (1 files):
- materials-1630793-supplementary.pdf
